# Supplementary material for: A power law global error model for the identification of differentially expressed genes in microarray data
Source: BMC Bioinformatics. 2004 Dec 17;5:203. doi: 10.1186/1471-2105-5-203 (PMC545082; doi:10.1186/1471-2105-5-203)
Supplement: Additional File 1 — Performance of modeling method using different combinations of parameters p and q. The modeling method described in this study was tested on the 16iDC data set using different combinations of partitions (5, 10, 20, 50, 100, 200 and 500), and quantiles (0.01, 0.02, 0.05, 0.1, 0.2, 0.5, 0.8, 0.9, 0.95, 0.98 and 0.99). For all 77 analyzed combinations of p and q regression lines were fitted to the data as described in the text. Goodness of fit was evaluated from the resulting slope (panel A), intercept (panel B) and adjusted r2 (panel C). [file 1471-2105-5-203-S1.xls]

## Sheet: Slopes.txt
	A		Quantiles
		slope	0.01	0.02	0.05	0.1	0.2	0.5	0.8	0.9	0.95	0.98	0.99
	Partitions	5	0.811244	0.797161	0.780035	0.771532	0.759637	0.767661	0.838899	0.903777	0.963096	1.02199	1.04881
		10	0.783001	0.773595	0.760726	0.755679	0.758529	0.770178	0.82032	0.86373	0.896433	0.93647	0.956211
		20	0.770063	0.7637	0.751526	0.751842	0.75319	0.767751	0.804129	0.83332	0.869021	0.910067	0.932212
		50	0.756349	0.760838	0.756734	0.75763	0.754869	0.766869	0.790938	0.813398	0.846445	0.890854	0.906165
		100	0.7594	0.760848	0.759352	0.758463	0.756612	0.764494	0.78725	0.807849	0.839236	0.875122	0.895015
		200	0.760097	0.758806	0.75846	0.760184	0.757308	0.763703	0.784361	0.80573	0.832153	0.866426	0.887839
		500	0.761842	0.761489	0.760649	0.759677	0.757632	0.764905	0.785351	0.803606	0.826254	0.851639	0.858942
	B		Quantiles
		intercept	0.01	0.02	0.05	0.1	0.2	0.5	0.8	0.9	0.95	0.98	0.99
	Partitions	5	-1.44143	-1.27983	-1.03841	-0.841589	-0.584429	-0.172802	0.0664765	0.130937	0.191192	0.273938	0.365292
		10	-1.14363	-1.01683	-0.813141	-0.657721	-0.492829	-0.190595	0.0380404	0.132989	0.216121	0.338064	0.428511
		20	-1.03345	-0.913005	-0.721756	-0.59015	-0.440385	-0.182639	0.0491549	0.16399	0.248704	0.346427	0.410679
		50	-0.92449	-0.854427	-0.705639	-0.58481	-0.432884	-0.18357	0.0689607	0.196436	0.280053	0.361222	0.430613
		100	-0.898535	-0.832211	-0.700727	-0.583377	-0.432523	-0.176269	0.0755396	0.200379	0.288429	0.383999	0.43154
		200	-0.855438	-0.785385	-0.6828	-0.577012	-0.431992	-0.17316	0.0810272	0.198479	0.283505	0.370593	0.414181
		500	-0.778813	-0.742009	-0.65145	-0.556479	-0.421836	-0.175967	0.0655016	0.186109	0.263552	0.3378	0.364398
	C		Quantiles
		adj. r2	0.01	0.02	0.05	0.1	0.2	0.5	0.8	0.9	0.95	0.98	0.99
	Partitions	5	0.970161	0.970714	0.973626	0.982082	0.991566	0.993647	0.980396	0.971016	0.96724	0.974546	0.975342
		10	0.983656	0.985822	0.98686	0.988104	0.991555	0.992664	0.985592	0.98168	0.982327	0.983918	0.987419
		20	0.991398	0.991831	0.991729	0.992163	0.991692	0.992433	0.991298	0.992202	0.99314	0.994096	0.994547
		50	0.991323	0.992714	0.99307	0.992205	0.991556	0.992274	0.995021	0.996259	0.996296	0.994498	0.99292
		100	0.989781	0.990388	0.991512	0.991859	0.990756	0.992934	0.99547	0.996109	0.995119	0.99215	0.989775
		200	0.98624	0.987392	0.988686	0.989805	0.990001	0.992296	0.99506	0.99414	0.991728	0.987435	0.985907
		500	0.980891	0.982693	0.984636	0.986858	0.987345	0.990026	0.991269	0.988168	0.9817	0.976065	0.972029
